# Supplementary material for: c-Met+ Cytotoxic T Lymphocytes Exhibit Enhanced Cytotoxicity in Mice and Humans In Vitro Tumor Models
Source: Biomedicines. 2023 Nov 23;11(12):3123. doi: 10.3390/biomedicines11123123 (PMC10740932; doi:10.3390/biomedicines11123123)
Supplement: Supplementary file 1 [file biomedicines-11-03123-s001.zip]

Archive with 1 entries (1 files):
- biomedicines-2665578-supplementary.pdf
